# Supplementary material for: Cryo-EM structure of the bacterial divisome core complex and antibiotic target FtsWIQBL
Source: Nat Microbiol. Author manuscript; Available in PMC 2023 Jun 2. (PMC7614612; doi:10.1038/s41564-023-01368-0)
Supplement: Plasmid Maps [file EMS174341-supplement-Plasmid_Maps.zip]

Archive with 11 entries (9 files):
- Plasmid_maps/
- Plasmid_maps/pLK3.gb
- __MACOSX/Plasmid_maps/._pLK3.gb
- Plasmid_maps/pFE758.gb
- __MACOSX/Plasmid_maps/._pFE758.gb
- Plasmid_maps/.sglock/
- Plasmid_maps/pLK4.gb
- __MACOSX/Plasmid_maps/._pLK4.gb
- Plasmid_maps/pLK1.gb
- __MACOSX/Plasmid_maps/._pLK1.gb
- Plasmid_maps/.sglock/pFE758.gb=jyl-mac-24.lmb.internal=2024
