# Supplementary material for: Cryo-EM structure of the bacterial divisome core complex and antibiotic target FtsWIQBL
Source: Nat Microbiol. Author manuscript; Available in PMC 2023 Jun 2. (PMC7614612; doi:10.1038/s41564-023-01368-0)
Supplement: Plasmid Maps [file EMS174341-supplement-Plasmid_Maps.zip › Plasmid_maps/pLK3.gb]

LOCUS       ScUlp1_pBAD        5771 bp DNA     circular SYN 09-MAR-2023
DEFINITION  synthetic circular DNA
ACCESSION   .
VERSION     .
KEYWORDS    .
SOURCE      synthetic DNA construct
  ORGANISM  synthetic DNA construct
REFERENCE   1  (bases 1 to 5771)
  AUTHORS   MRC LMB
  TITLE     Direct Submission
  JOURNAL   Exported Mar 9, 2023 from SnapGene 6.1.2
            https://www.snapgene.com
FEATURES             Location/Qualifiers
     source          1..5771
                     /mol_type="other DNA"
                     /organism="synthetic DNA construct"
     CDS             complement(2277..3155)
                     /codon_start=1
                     /gene="araC"
                     /product="L-arabinose regulatory protein"
                     /label=araC
                     /translation="MAEAQNDPLLPGYSFNAHLVAGLTPIEANGYLDFFIDRPLGMKGY
                     ILNLTIRGQGVVKNQGREFVCRPGDILLFPPGEIHHYGRHPEAREWYHQWVYFRPRAYW
                     HEWLNWPSIFANTGFFRPDEAHQPHFSDLFGQIINAGQGEGRYSELLAINLLEQLLLRR
                     MEAINESLHPPMDNRVREACQYISDHLADSNFDIASVAQHVCLSPSRLSHLFRQQLGIS
                     VLSWREDQRISQAKLLLSTTRMPIATVGRNVGFDDQLYFSRVFKKCTGASPSEFRAGCE
                     EKVNDVAVKLS"
     promoter        3182..3466
                     /gene="araBAD"
                     /label=araBAD promoter
                     /note="promoter of the L-arabinose operon of E. coli; the 
                     araC regulatory gene is transcribed in the opposite 
                     direction (Guzman et al., 1995)"
     CDS             3503..4198
                     /codon_start=1
                     /label=Ulp1_Codon_optimised
                     /translation="MGSHHHHHHSSGLVPELNEKDDDQVQKALASRENTQLMNRDNIEI
                     TVRDFKTLAPRRWLNDTIIEFFMKYIEKSTPNTVAFNSFFYTNLSERGYQGVRRWMKRK
                     KTQIDKLDKIFTPINLNQSHWALGIIDLKKKTIGYVDSLSNGPNAMSFAILTDLQKYVM
                     EESKHTIGEDFDLIHLDCPQQPNGYDCGIYVCMNTLYGSADAPLDFDYKDAIRMRRFIA
                     HLILTDALK"
     CDS             3512..3529
                     /codon_start=1
                     /product="6xHis affinity tag"
                     /label=6xHis
                     /translation="HHHHHH"
     rep_origin      4379..4924
                     /direction=RIGHT
                     /label=p15A ori
                     /note="Plasmids containing the medium-copy-number p15A 
                     origin of replication can be propagated in E. coli cells 
                     that contain a second plasmid with the ColE1 origin.
                     "
     promoter        5450..5552
                     /label=cat promoter
                     /note="promoter of the E. coli cat gene encoding 
                     chloramphenicol acetyltransferase"
     CDS             join(5553..5771,1..441)
                     /codon_start=1
                     /gene="cat"
                     /product="chloramphenicol acetyltransferase"
                     /label=CmR
                     /note="confers resistance to chloramphenicol"
                     /translation="MEKKITGYTTVDISQWHRKEHFEAFQSVAQCTYNQTVQLDITAFL
                     KTVKKNKHKFYPAFIHILARLMNAHPEFRMAMKDGELVIWDSVHPCYTVFHEQTETFSS
                     LWSEYHDDFRQFLHIYSQDVACYGENLAYFPKGFIENMFFVSANPWVSFTSFDLNVANM
                     DNFFAPVFTMGKYYTQGDKVLMPLAIQVHHAVCDGFHVGRMLNELQQYCDEWQGGA"
ORIGIN
        1 cgtatggcaa tgaaagacgg tgagctggtg atatgggata gtgttcaccc ttgttacacc
       61 gttttccatg agcaaactga aacgttttca tcgctctgga gtgaatacca cgacgatttc
      121 cggcagtttc tacacatata ttcgcaagat gtggcgtgtt acggtgaaaa cctggcctat
      181 ttccctaaag ggtttattga gaatatgttt ttcgtctcag ccaatccctg ggtgagtttc
      241 accagttttg atttaaacgt ggccaatatg gacaacttct tcgcccccgt tttcaccatg
      301 ggcaaatatt atacgcaagg cgacaaggtg ctgatgccgc tggcgattca ggttcatcat
      361 gccgtttgtg atggcttcca tgtcggcaga atgcttaatg aattacaaca gtactgcgat
      421 gagtggcagg gcggggcgta atttttttaa ggcagttatt ggtgccctta aacgcctggt
      481 tgctacgcct gaataagtga taataagcgg atgaatggca gaaattcgaa agcaaattcg
      541 acccggtcgt cggttcaggg cagggtcgtt aaatagccgc ttatgtctat tgctggttta
      601 ccggtttatt gactaccgga agcagtgtga ccgtgtgctt ctcaaatgcc tgaggccagt
      661 ttgctcaggc tctccccgtg gaggtaataa ttgacgatat gatcatttat tctgcctccc
      721 agagcctgat aaaaacggtt agcgcttcgt taatacagat gtaggtgttc cacagggtag
      781 ccagcagcat cctgcgatgc agatccggaa cataatggtg cagggcgctt gtttcggcgt
      841 gggtatggtg gcaggccccg tggccggggg actgttgggc gctgccggca cctgtcctac
      901 gagttgcatg ataaagaaga cagtcataag tgcggcgacg atagtcatgc cccgcgccca
      961 ccggaaggag ctaccggcag cggtgcggac tgttgtaact cagaataaga aatgaggccg
     1021 ctcatggcgt tgactctcag tcatagtatc gtggtatcac cggttggttc cactctctgt
     1081 tgcgggcaac ttcagcagca cgtaggggac ttccgcgttt ccagacttta cgaaacacgg
     1141 aaaccgaaga ccattcatgt tgttgctcag gtcgcagacg ttttgcagca gcagtcgctt
     1201 cacgttcgct cgcgtatcgg tgattcattc tgctaaccag taaggcaacc ccgccagcct
     1261 agccgggtcc tcaacgacag gagcacgatc atgcgcaccc gtggccagga cccaacgctg
     1321 cccgagatgc gccgcgtgcg gctgctggag atggcggacg cgatggatat gttctgccaa
     1381 gggttggttt gcgcattcac agttctccgc aagaattgat tggctccaat tcttggagtg
     1441 gtgaatccgt tagcgaggtg ccgccggctt ccattcaggt cgaggtggcc cggctccatg
     1501 caccgcgacg caacgcgggg aggcagacaa ggtatagggc ggcgcctaca atccatgcca
     1561 acccgttcca tgtgctcgcc gaggcggcat aaatcgccgt gacgatcagc ggtccaatga
     1621 tcgaagttag gctggtaaga gccgcgagcg atccttgaag ctgtccctga tggtcgtcat
     1681 ctacctgcct ggacagcatg gcctgcaacg cgggcatccc gatgccgccg gaagcgagaa
     1741 gaatcataat ggggaaggcc atccagcctc gcgtcgcgaa cgccagcaag acgtagccca
     1801 gcgcgtcggc cgccatgccg gcgataatgg cctgcttctc gccgaaacgt ttggtggcgg
     1861 gaccagtgac gaaggcttga gcgagggcgt gcaagattcc gaataccgca agcgacaggc
     1921 cgatcatcgt cgcgctccag cgaaagcggt cctcgccgaa aatgacccag agcgctgccg
     1981 gcacctgtcc tacgagttgc atgataaaga agacagtcat aagtgcggcg acgatagtca
     2041 tgccccgcgc ccaccggaag gagctgactg ggttgaaggc tctcaagggc atcggtcgac
     2101 gctctccctt atgcgactcc tgcattagga agcagcccag tagtaggttg aggccgttga
     2161 gcaccgccgc cgcaaggaat ggtgcatgca taatgtgcct gtcaaatgga cgaagcaggg
     2221 attctgcaaa ccctatgcta ctccgtcaag ccgtcaattg tctgattcgt taccaattat
     2281 gacaacttga cggctacatc attcactttt tcttcacaac cggcacggaa ctcgctcggg
     2341 ctggccccgg tgcatttttt aaatacccgc gagaaataga gttgatcgtc aaaaccaaca
     2401 ttgcgaccga cggtggcgat aggcatccgg gtggtgctca aaagcagctt cgcctggctg
     2461 atacgttggt cctcgcgcca gcttaagacg ctaatcccta actgctggcg gaaaagatgt
     2521 gacagacgcg acggcgacaa gcaaacatgc tgtgcgacgc tggcgatatc aaaattgctg
     2581 tctgccaggt gatcgctgat gtactgacaa gcctcgcgta cccgattatc catcggtgga
     2641 tggagcgact cgttaatcgc ttccatgcgc cgcagtaaca attgctcaag cagatttatc
     2701 gccagcagct ccgaatagcg cccttcccct tgcccggcgt taatgatttg cccaaacagg
     2761 tcgctgaaat gcggctggtg cgcttcatcc gggcgaaaga accccgtatt ggcaaatatt
     2821 gacggccagt taagccattc atgccagtag gcgcgcggac gaaagtaaac ccactggtga
     2881 taccattcgc gagcctccgg atgacgaccg tagtgatgaa tctctcctgg cgggaacagc
     2941 aaaatatcac ccggtcggca aacaaattct cgtccctgat ttttcaccac cccctgaccg
     3001 cgaatggtga gattgagaat ataacctttc attcccagcg gtcggtcgat aaaaaaatcg
     3061 agataaccgt tggcctcaat cggcgttaaa cccgccacca gatgggcatt aaacgagtat
     3121 cccggcagca ggggatcatt ttgcgcttca gccatacttt tcatactccc gccattcaga
     3181 gaagaaacca attgtccata ttgcatcaga cattgccgtc actgcgtctt ttactggctc
     3241 ttctcgctaa ccaaaccggt aaccccgctt attaaaagca ttctgtaaca aagcgggacc
     3301 aaagccatga caaaaacgcg taacaaaagt gtctataatc acggcagaaa agtccacatt
     3361 gattatttgc acggcgtcac actttgctat gccatagcat ttttatccat aagattagcg
     3421 gatcctacct gacgcttttt atcgcaactc tctactgttt ctccataccc gttttttggg
     3481 ctaacaggag gaattaaccc atatgggatc acatcaccat caccaccaca gttccggcct
     3541 ggttccggaa ctgaatgaaa aagacgatga tcaggttcaa aaagcgttgg ctagccgtga
     3601 gaacacgcag ctgatgaacc gtgacaacat cgagatcacc gttcgtgatt tcaagaccct
     3661 ggcgccgcgt cgctggctga acgataccat tatcgagttc ttcatgaaat acattgagaa
     3721 aagcaccccg aacactgtcg catttaacag tttcttttat accaatctct cggaacgtgg
     3781 ttatcaaggt gtgagacgct ggatgaaacg caaaaagacc caaattgata agctggacaa
     3841 aatctttacc ccgattaacc ttaaccaaag ccattgggcg ttgggcatca tcgacttaaa
     3901 gaagaagacg atcggctacg tggatagcct gtctaatggc ccaaatgcta tgagctttgc
     3961 gattctgact gatctgcaga aatacgtaat ggaagagtcc aaacacacca tcggtgaaga
     4021 tttcgatctg attcacttgg actgcccgca gcagccgaac ggctacgact gcggtatcta
     4081 tgtgtgtatg aataccctgt atggtagcgc cgatgcaccg ctggacttcg actacaagga
     4141 cgccattcgt atgcgtcgct ttattgcgca tcttatcctg acggacgcgt tgaagtagga
     4201 attcgttgct caggtttcac ttgttttcag cttgttgact ctaagcttat cgatgataag
     4261 ctgtcaaaca tgagaattac aacttatatc gtatggggct gacttcaggt gctacatttg
     4321 aagagataaa ttgcactgaa atctagaaat attttatctg attaataaga tgatcttctt
     4381 gagatcgttt tggtctgcgc gtaatctctt gctctgaaaa cgaaaaaacc gccttgcagg
     4441 gcggtttttc gaaggttctc tgagctacca actctttgaa ccgaggtaac tggcttggag
     4501 gagcgcagtc accaaaactt gtcctttcag tttagcctta accggcgcat gacttcaaga
     4561 ctaactcctc taaatcaatt accagtggct gctgccagtg gtgcttttgc atgtctttcc
     4621 gggttggact caagacgata gttaccggat aaggcgcagc ggtcggactg aacggggggt
     4681 tcgtgcatac agtccagctt ggagcgaact gcctacccgg aactgagtgt caggcgtgga
     4741 atgagacaaa cgcggccata acagcggaat gacaccggta aaccgaaagg caggaacagg
     4801 agagcgcacg agggagccgc cagggggaaa cgcctggtat ctttatagtc ctgtcgggtt
     4861 tcgccaccac tgatttgagc gtcagatttc gtgatgcttg tcaggggggc ggagcctatg
     4921 gaaaaacggc tttgccgcgg ccctctcact tccctgttaa gtatcttcct ggcatcttcc
     4981 aggaaatctc cgccccgttc gtaagccatt tccgctcgcc gcagtcgaac gaccgagcgt
     5041 agcgagtcag tgagcgagga agcggaatat atcctgtatc acatattctg ctgacgcacc
     5101 ggtgcagcct tttttctcct gccacatgaa gcacttcact gacaccctca tcagtgccaa
     5161 catagtaagc cagtatacac tccgctagcg ctgatgtccg gcggtgcttt tgccgttacg
     5221 caccaccccg tcagtagctg aacaggaggg acagctgata gaaacagaag ccactggagc
     5281 acctcaaaaa caccatcata cactaaatca gtaagttggc agcatcaccc gacgcacttt
     5341 gcgccgaata aatacctgtg acggaagatc acttcgcaga ataaataaat cctggtgtcc
     5401 ctgttgatac cgggaagccc tgggccaact tttggcgaaa atgagacgtt gatcggcacg
     5461 taagaggttc caactttcac cataatgaaa taagatcact accgggcgta ttttttgagt
     5521 tatcgagatt ttcaggagct aaggaagcta aaatggagaa aaaaatcact ggatatacca
     5581 ccgttgatat atcccaatgg catcgtaaag aacattttga ggcatttcag tcagttgctc
     5641 aatgtaccta taaccagacc gttcagctgg atattacggc ctttttaaag accgtaaaga
     5701 aaaataagca caagttttat ccggccttta ttcacattct tgcccgcctg atgaatgctc
     5761 atccggaatt c
//
