# Supplementary material for: Cryo-EM structure of the bacterial divisome core complex and antibiotic target FtsWIQBL
Source: Nat Microbiol. Author manuscript; Available in PMC 2023 Jun 2. (PMC7614612; doi:10.1038/s41564-023-01368-0)
Supplement: Plasmid Maps [file EMS174341-supplement-Plasmid_Maps.zip › Plasmid_maps/pFE758.gb]

LOCUS       pFE758       13258 bp DNA     circular SYN 20-MAR-2023
DEFINITION  synthetic circular DNA.
ACCESSION   .
VERSION     .
KEYWORDS    .
SOURCE      synthetic DNA construct
  ORGANISM  synthetic DNA construct
REFERENCE   1  (bases 1 to 13258)
  AUTHORS   Trial User
  TITLE     Direct Submission
  JOURNAL   Exported Mar 20, 2023 from SnapGene 6.1.2
            https://www.snapgene.com
FEATURES             Location/Qualifiers
     source          1..13258
                     /mol_type="other DNA"
                     /organism="recombinant plasmid"
     CDS             406..1065
                     /gene="CamR"
                     /label=CamR
     CDS             1949..2809
                     /gene="AmpR"
                     /label=AmpR
     misc_signal     3873..4097
                     /gene="Tn7R"
     CDS             complement(4164..4697)
                     /gene="GentaR"
                     /label=GentaR
     misc_signal     5310..5343
                     /gene="LoxP"
     misc_signal     5360..5382
                     /gene="Linker A"
     misc_signal     5388..5527
                     /gene="Spacer1"
     misc_signal     5533..5555
                     /gene="Linker alpha"
     promoter        5584..5675
                     /gene="polh from Autographa californica"
                     /label=polyhedrin promoter
                     /note="promoter for the baculovirus polyhedrin gene"
     misc_signal     5676..5678
                     /gene="mut. polh start"
     CDS             5722..6549
                     /codon_start=1
                     /label=EcFtsQ
                     /label=ECQ
                     /translation="MSQAALNTRNSEEEVSSRRNNGTRLAGILFLLTVLTTVLVSGWVV
                     LGWMEDAQRLPLSKLVLTGERHYTRNDDIRQSILALGEPGTFMTQDVNIIQTQIEQRLP
                     WIKQVSVRKQWPDELKIHLVEYVPIARWNDQHMVDAEGNTFSVPPERTSKQVLPMLYGP
                     EGSANEVLQGYREMGQMLAKDRFTLKEAAMTARRSWQLTLNNDIKLNLGRGDTMKRLAR
                     FVELYPVLQQQAQTDGKRISYVDLRYDSGAAVGWAPLPPEESTQQQNQAQAEQQ"
     polyA_signal    6682..6816
                     /label=SV40 poly(A) signal
                     /note="SV40 polyadenylation signal"
     promoter        6972..7063
                     /gene="polh from Autographa californica"
                     /label=polyhedrin promoter
                     /note="promoter for the baculovirus polyhedrin gene"
     CDS             7106..7417
                     /codon_start=1
                     /label=EcFtsB
                     /label=EcB
                     /translation="MGKLTLLLLAILVWLQYSLWFGKNGIHDYTRVNDDVAAQQATNAK
                     LKARNDQLFAEIDDLNGGQEALEERARNELSMTRPGETFYRLVPDASKRAQSAGQNNR"
     polyA_signal    7547..7681
                     /label=SV40 poly(A) signal
                     /note="SV40 polyadenylation signal"
     promoter        7837..7928
                     /gene="polh from Autographa californica"
                     /label=polyhedrin promoter
                     /note="promoter for the baculovirus polyhedrin gene"
     misc_signal     7929..7931
                     /gene="mut. polh start"
     CDS             7972..8007
                     /codon_start=1
                     /product="10xHis affinity tag"
                     /label=10xHis
                     /translation="MGHHHHHHHHHH"
     CDS             8017..8037
                     /codon_start=1
                     /product="tobacco etch virus (TEV) protease recognition and
                     cleavage site"
                     /label=TEV site
                     /translation="ENLYFQS"
     CDS             8041..8406
                     /codon_start=1
                     /label=EcFtsL
                     /label=EcL
                     /translation="MINKLTEALSKVKGSMGSHERHALPGVIGDDLLRFGKLPLCLFIC
                     IILTAVTVVTTAHHTRLLTAQREQLVLERDALDIEWRNLILEENALGDHSRVERIATEK
                     LQMQHVDPSQENIVVQK"
     polyA_signal    8536..8670
                     /label=SV40 poly(A) signal
                     /note="SV40 polyadenylation signal"
     misc_signal     8775..8797
                     /gene="Linker omega"
     misc_signal     8800..8939
                     /gene="Spacer2"
     misc_signal     8948..8970
                     /gene="Linker B"
     misc_signal     8976..9115
                     /gene="Spacer1"
     misc_signal     9121..9143
                     /gene="Linker alpha"
     promoter        9172..9263
                     /gene="polh from Autographa californica"
                     /label=polyhedrin promoter
                     /note="promoter for the baculovirus polyhedrin gene"
     misc_signal     9264..9266
                     /gene="mut. polh start"
     CDS             9309..9401
                     /codon_start=1
                     /product="TwinStrep"
                     /label=TwinStrep
                     /translation="MTAWSHPQFEKGSAGSAAGSGAGWSHPQFEK"
     misc_binding    9402..9403
                     /allele="MCS"
                     /label=MCS
                     /bound_moiety="mcs"
     CDS             9405..10646
                     /codon_start=1
                     /label=EcFtsW
                     /label=ECW
                     /translation="MRLSLPRLKMPRLPGFSILVWISTALKGWVMGSREKDTDSLIMYD
                     RTLLWLTFGLAAIGFIMVTSASMPIGQRLTNDPFFFAKRDGVYLILAFILAIITLRLPM
                     EFWQRYSATMLLGSIILLMIVLVVGSSVKGASRWIDLGLLRIQPAELTKLSLFCYIANY
                     LVRKGDEVRNNLRGFLKPMGVILVLAVLLLAQPDLGTVVVLFVTTLAMLFLAGAKLWQF
                     IAIIGMGISAVVLLILAEPYRIRRVTAFWNPWEDPFGSGYQLTQSLMAFGRGELWGQGL
                     GNSVQKLEYLPEAHTDFIFAIIGEELGYVGVVLALLMVFFVAFRAMSIGRKALEIDHRF
                     SGFLACSIGIWFSFQALVNVGAAAGMLPTKGLTLPLISYGGSSLLIMSTAIMMLLRIDY
                     ETRLEKAQAFVRGSR"
     CDS             10666..12428
                     /label=EcFtsI
                     /label=ECI
     polyA_signal    12561..12695
                     /label=SV40 poly(A) signal
                     /note="SV40 polyadenylation signal"
     misc_signal     12800..12822
                     /gene="Linker omega"
     misc_signal     12825..12964
                     /gene="Spacer2"
     misc_signal     12973..12995
                     /gene="Linker C"
     misc_signal     13011..13176
                     /gene="Tn7L"
ORIGIN
        1 ttctctgtca cagaatgaaa atttttctgt catctcttcg ttattaatgt ttgtaattga
       61 ctgaatatca acgcttattt gcagcctgaa ctgaacagga gggacagctg atagaaacag
      121 aagccactgg agcacctcaa aaacaccatc atacactaaa tcagtaagtt ggcagcatca
      181 cccgacgcac tttgcgccga ataaatacct gtgacggaag atcacttcgc agaataaata
      241 aatcctggtg tccctgttga taccgggaag ccctgggcca acttttggcg aaaatgagac
      301 gttgatcggc acgtaagagg ttccaacttt caccataatg aaataagatc actaccgggc
      361 gtattttttg agttatcgag attttcagga gctaaggaag ctaaaatgga gaaaaaaatc
      421 actggatata ccaccgttga tatatcccaa tggcatcgta aagaacattt tgaggcattt
      481 cagtcagttg ctcaatgtac ctataaccag accgttcagc tggatattac ggccttttta
      541 aagaccgtaa agaaaaataa gcacaagttt tatccggcct ttattcacat tcttgcccgc
      601 ctgatgaatg ctcatccgga attccgtatg gcaatgaaag acggtgagct ggtgatatgg
      661 gatagtgttc acccttgtta caccgttttc catgagcaaa ctgaaacgtt ttcatcgctc
      721 tggagtgaat accacgacga tttccggcag tttctacaca tatattcgca agatgtggcg
      781 tgttacggtg aaaacctggc ctatttccct aaagggttta ttgagaatat gtttttcgtc
      841 tcagccaatc cctgggtgag tttcaccagt tttgatttaa acgtggccaa tatggacaac
      901 ttcttcgccc ccgttttcac catgggcaaa tattatacgc aaggcgacaa ggtgctgatg
      961 ccgctggcga ttcaggttca tcatgccgtc tgtgatggct tccatgtcgg cagaatgctt
     1021 aatgaattac aacagtactg cgatgagtgg cagggcgggg cgtaattttt ttaaggcagt
     1081 tattggtgcc cttaaacgcc tggtgctacg cctgaataag tgataataag cggatgaatg
     1141 gcagaaattc gaaagcaaat tcgacccggt cgtcggttca gggcagggtc gttaaatagc
     1201 cgcttatgtc tattgctggt ttaccggttt attgactacc ggaagcagtg tgaccgtgtg
     1261 cttctcaaat gcctgaggcc agtttgctca ggctctcccc gtggaggtaa taattgacga
     1321 tatgatcatt tattctgcct cccagagcct gatggcgaat gggacgcgcc ctgtagcggc
     1381 gcattaagcg cggcgggtgt ggtggttacg cgcagcgtga ccgctacact tgccagcgcc
     1441 ctagcgcccg ctcctttcgc tttcttccct tcctttctcg ccacgttcgc cggctttccc
     1501 cgtcaagctc taaatcgggg gctcccttta gggttccgat ttagtgcttt acggcacctc
     1561 gaccccaaaa aacttgatta gggtgatggt tcacgtagtg ggccatcgcc ctgatagacg
     1621 gtttttcgcc ctttgacgtt ggagtccacg ttcttaatag tggactcttg ttccaaactg
     1681 gaacaacact caaccctatc tcggtctatt cttttgattt ataagggatt ttgccgattt
     1741 cggcctattg gttaaaaaat gagctgattt aacaaaaatt taacgcgaat tttaacaaaa
     1801 tattaacgct tacaatttag gtggcacttt tcggggaaat gtgcgcggaa cccctatttg
     1861 tttatttttc taaatacatt caaatatgta tccgctcatg agacaataac cctgataaat
     1921 gcttcaataa tattgaaaaa ggaagagtat gagtattcaa catttccgtg tcgcccttat
     1981 tccctttttt gcggcatttt gccttcctgt ttttgctcac ccagaaacgc tggtgaaagt
     2041 aaaagatgct gaagatcagt tgggtgcacg agtgggttac atcgaactgg atctcaacag
     2101 cggtaagatc cttgagagtt ttcgccccga agaacgtttt ccaatgatga gcacttttaa
     2161 agttctgcta tgtggcgcgg tattatcccg tattgacgcc gggcaagagc aactcggtcg
     2221 ccgcatacac tattctcaga atgacttggt tgagtactca ccagtcacag aaaagcatct
     2281 tacggatggc atgacagtaa gagaattatg cagtgctgcc ataaccatga gtgataacac
     2341 tgcggccaac ttacttctga caacgatcgg aggaccgaag gagctaaccg cttttttgca
     2401 caacatgggg gatcatgtaa ctcgccttga tcgttgggaa ccggagctga atgaagccat
     2461 accaaacgac gagcgtgaca ccacgatgcc tgtagcaatg gcaacaacgt tgcgcaaact
     2521 attaactggc gaactactta ctctagcttc ccggcaacaa ttaatagact ggatggaggc
     2581 ggataaagtt gcaggaccac ttctgcgctc ggcccttccg gctggctggt ttattgctga
     2641 taaatctgga gccggtgagc gtgggtctcg cggtatcatt gcagcactgg ggccagatgg
     2701 taagccctcc cgtatcgtag ttatctacac gacggggagt caggcaacta tggatgaacg
     2761 aaatagacag atcgctgaga taggtgcctc actgattaag cattggtaac tgtcagacca
     2821 agtttactca tatatacttt agattgattt aaaacttcat ttttaattta aaaggatcta
     2881 ggtgaagatc ctttttgata atctcatgac caaaatccct taacgtgagt tttcgttcca
     2941 ctgagcgtca gaccccgtag aaaagatcaa aggatcttct tgagatcctt tttttctgcg
     3001 cgtaatctgc tgcttgcaaa caaaaaaacc accgctacca gcggtggttt gtttgccgga
     3061 tcaagagcta ccaactcttt ttccgaaggt aactggcttc agcagagcgc agataccaaa
     3121 tactgttctt ctagtgtagc cgtagttagg ccaccacttc aagaactctg tagcaccgcc
     3181 tacatacctc gctctgctaa tcctgttacc agtggctgct gccagtggcg ataagtcgtg
     3241 tcttaccggg ttggactcaa gacgatagtt accggataag gcgcagcggt cgggctgaac
     3301 ggggggttcg tgcacacagc ccagcttgga gcgaacgacc tacaccgaac tgagatacct
     3361 acagcgtgag ctatgagaaa gcgccacgct tcccgaaggg agaaaggcgg acaggtatcc
     3421 ggtaagcggc agggtcggaa caggagagcg cacgagggag cttccagggg gaaacgcctg
     3481 gtatctttat agtcctgtcg ggtttcgcca cctctgactt gagcgtcgat ttttgtgatg
     3541 ctcgtcaggg gggcggagcc tatggaaaaa cgccagcaac gcggcctttt tacggttcct
     3601 ggccttttgc tggccttttg ctcacatgtt ctttcctgcg ttatcccctg attctgtgga
     3661 taaccgtatt accgcctttg agtgagctga taccgctcgc cgcagccgaa cgaccgagcg
     3721 cagcgagtca gtgagcgagg aagcggaaga gcgcctgatg cggtattttc tccttacgca
     3781 tctgtgcggt atttcacacc gcatagacca gccgcgtaac ctggcaaaat cggttacggt
     3841 tgagtaataa atggatgccc tgcgtaagcg ggtgtgggcg gacaataaag tcttaaactg
     3901 aacaaaatag atctaaacta tgacaataaa gtcttaaact agacagaata gttgtaaact
     3961 gaaatcagtc cagttatgct gtgaaaaagc atactggact tttgttatgg ctaaagcaaa
     4021 ctcttcattt tctgaagtgc aaattgcccg tcgtattaaa gaggggcgtg gccaagggca
     4081 tggtaaagac tatattcgcg gcgttgtgac aatttaccga acaactccgc ggccgggaag
     4141 ccgatctcgg cttgaacgaa ttgttaggtg gcggtacttg ggtcgatatc aaagtgcatc
     4201 acttcttccc gtatgcccaa ctttgtatag agagccactg cgggatcgtc accgtaatct
     4261 gcttgcacgt agatcacata agcaccaagc gcgttggcct catgcttgag gagattgatg
     4321 agcgcggtgg caatgccctg cctccggtgc tcgccggaga ctgcgagatc atagatatag
     4381 atctcactac gcggctgctc aaacttgggc agaacgtaag ccgcgagagc gccaacaacc
     4441 gcttcttggt cgaaggcagc aagcgcgatg aatgtcttac tacggagcaa gttcccgagg
     4501 taatcggagt ccggctgatg ttgggagtag gtggctacgt ctccgaactc acgaccgaaa
     4561 agatcaagag cagcccgcat ggatttgact tggtcagggc cgagcctaca tgtgcgaatg
     4621 atgcccatac ttgagccacc taactttgtt ttagggcgac tgccctgctg cgtaacatcg
     4681 ttgctgctgc gtaacatcgt tgctgctcca taacatcaaa catcgaccca cggcgtaacg
     4741 cgcttgctgc ttggatgccc gaggcataga ctgtacaaaa aaacagtcat aacaagccat
     4801 gaaaaccgcc actgcgccgt taccaccgct gcgttcggtc aaggttctgg accagttgcg
     4861 tgagcgcata cgctacttgc attacagttt acgaaccgaa caggcttatg tcaactgggt
     4921 tcgtgccttc atccgtttcc acggtgtgcg tcacccggca accttgggca gcagcgaagt
     4981 cgaggcattt ctgtcctggc tggcgaacga gcgcaaggtt tcggtctcca cgcatcgtca
     5041 ggcattggcg gccttgctgt tcttctacgg caaggtgctg tgcacggatc tgcccttgct
     5101 tcaggagatc ggtagacctc ggccgtcgcg gcgcttgccg gtggtgctga ccccggatga
     5161 agtggttcgc atcctcggtt ttctggaagg cgagcatcgt ttgttcgccc aggactctag
     5221 ctatagttct agtggttggc tacagctttg tttgtactat caacaggttg aactgctgat
     5281 caacagatcc tctacgcggc cgcggtacca taacttcgta tagcatacat tatacgaagt
     5341 tatctggcct aggttaatta aacgctctat ggtctaaagt ttttatcgag gctaactgaa
     5401 acacggaagg agacaatacc ggaaggaacc cgcgctatga cggcaataaa aagacagaat
     5461 aaaacgcacg ggtgttgggt cgtttgttca taaacgcggg gttcggtccc agggctggca
     5521 ctctgtcaag tgaacgctct atggtctaaa gatttaaatc gacctactcc ggaatattaa
     5581 tagatcatgg agataattaa aatgataacc atctcgcaaa taaataagta ttttactgtt
     5641 ttcgtaacag ttttgtaata aaaaaaccta taaatattcc ggattattca taccgtccca
     5701 ccatcgggcg cggatccgca tatgtcgcag gctgctctga acacgcgaaa cagcgaagaa
     5761 gaggtttctt ctcgccgcaa taatggaacg cgtctggcgg ggatcctttt cctgctgacc
     5821 gttttaacga cagtgttggt gagcggctgg gtcgtgttgg gctggatgga agatgcgcaa
     5881 cgcctgccgc tctcaaagct ggtgttgacc ggtgaacgcc attacacacg taatgacgat
     5941 atccggcagt cgatcctggc attgggtgag ccgggtacct ttatgaccca ggatgtcaac
     6001 atcatccaga cgcaaataga acaacgcctg ccgtggatta agcaggtgag cgtcagaaag
     6061 cagtggcctg atgaattgaa gattcatctg gttgaatatg tgccgattgc gcggtggaat
     6121 gatcaacaca tggtagacgc ggaaggaaat accttcagcg tgccgccaga acgcaccagc
     6181 aagcaggtgc ttccaatgct gtatggcccg gaaggcagcg ccaatgaagt gttgcagggc
     6241 tatcgcgaaa tggggcagat gctggcaaag gacagattta ctctgaagga agcggcgatg
     6301 accgcgcggc gttcctggca gttgacgctg aataacgata ttaagctcaa tcttggccgg
     6361 ggcgatacga tgaaacgttt ggctcgcttt gtagaacttt atccggtttt acagcagcag
     6421 gcgcaaaccg atggcaaacg gattagctac gttgatttgc gttatgactc tggagcggca
     6481 gtaggctggg cgcccttgcc gccagaggaa tctactcagc aacaaaatca ggcacaggca
     6541 gaacaacaat gaaagcttgt cgagaagtac tagaggatca taatcagcca taccacattt
     6601 gtagaggttt tacttgcttt aaaaaacctc ccacacctcc ccctgaacct gaaacataaa
     6661 atgaatgcaa ttgttgttgt taacttgttt attgcagctt ataatggtta caaataaagc
     6721 aatagcatca caaatttcac aaataaagca tttttttcac tgcattctag ttgtggtttg
     6781 tccaaactca tcaatgtatc ttatcatgtc tggatctgat cactgcttga gcctagaaga
     6841 tccggctgct aacaaagccc gaaaggaagc tgagttggct gctgccaccg ctgagcaata
     6901 actatcataa ccatttaaat aaactggata ctattgcacg tttaaatcga cctactccgg
     6961 aatattaata gatcatggag ataattaaaa tgataaccat ctcgcaaata aataagtatt
     7021 ttactgtttt cgtaacagtt ttgtaataaa aaaacctata aatattccgg attattcata
     7081 ccgtcccacc atcgggcgcg gatccatggg taaactaacg ctgctgttgc tggctattct
     7141 ggtctggcta cagtattcgc tgtggttcgg taagaacggt atacatgact atacccgcgt
     7201 caatgatgat gtggcggcac agcaagctac aaacgcgaaa cttaaagcgc gaaacgatca
     7261 actttttgcc gaaattgacg atctcaatgg cggccaggag gcgctcgaag agcgtgcgcg
     7321 taatgaactc agcatgacca ggccgggcga aactttttat cgtctggtgc ctgacgcgtc
     7381 gaagcgcgca cagtctgcgg ggcaaaacaa tcgataaaag cttgtcgaga agtactagag
     7441 gatcataatc agccatacca catttgtaga ggttttactt gctttaaaaa acctcccaca
     7501 cctccccctg aacctgaaac ataaaatgaa tgcaattgtt gttgttaact tgtttattgc
     7561 agcttataat ggttacaaat aaagcaatag catcacaaat ttcacaaata aagcattttt
     7621 ttcactgcat tctagttgtg gtttgtccaa actcatcaat gtatcttatc atgtctggat
     7681 ctgatcactg cttgagccta gaagatccgg ctgctaacaa agcccgaaag gaagctgagt
     7741 tggctgctgc caccgctgag caataactat cataaccatt taaataaacc taatgatgcc
     7801 tgatgtttaa atcgacctac tccggaatat taatagatca tggagataat taaaatgata
     7861 accatctcgc aaataaataa gtattttact gttttcgtaa cagttttgta ataaaaaaac
     7921 ctataaatat tccggattat tcataccgtc ccaccatcgg gcgcggatcc gatgggccat
     7981 caccatcatc accatcacca tcatcacagc agcggcgaaa acctgtattt tcagtcccat
     8041 atgatcaata aattaacaga agctctaagc aaagttaaag gatcgatggg aagccacgag
     8101 cgccatgcat tgcctggtgt tatcggtgac gatcttttgc gatttgggaa gctgccactc
     8161 tgcctgttca tttgcattat tttgacggcg gtgactgtgg taaccacggc gcaccatacc
     8221 cgtttactga ccgctcagcg cgaacaactg gtgctggagc gagatgcttt agacattgaa
     8281 tggcgcaacc tgatccttga agagaatgcg ctcggcgacc atagccgggt ggaaaggatc
     8341 gccacggaaa agctgcaaat gcagcatgtt gatccgtcac aagaaaatat cgtagtgcag
     8401 aagtaaaagc ttgtcgagaa gtactagagg atcataatca gccataccac atttgtagag
     8461 gttttacttg ctttaaaaaa cctcccacac ctccccctga acctgaaaca taaaatgaat
     8521 gcaattgttg ttgttaactt gtttattgca gcttataatg gttacaaata aagcaatagc
     8581 atcacaaatt tcacaaataa agcatttttt tcactgcatt ctagttgtgg tttgtccaaa
     8641 ctcatcaatg tatcttatca tgtctggatc tgatcactgc ttgagcctag aagatccggc
     8701 tgctaacaaa gcccgaaagg aagctgagtt ggctgctgcc accgctgagc aataactatc
     8761 ataaccattt aaataaatct atatctcaat cggggttacg tcgatacccc accgagaccc
     8821 cattgggacc aatacgcccg cgtttcttcc ttttccccac cccaaccccc aagttcgggt
     8881 gaaggcccag ggctcgcagc caacgtcggg gcggcaagcc ctgccatagc cactacgggt
     8941 taattaaaaa ctatatctca atcggggttt ttatcgaggc taactgaaac acggaaggag
     9001 acaataccgg aaggaacccg cgctatgacg gcaataaaaa gacagaataa aacgcacggg
     9061 tgttgggtcg tttgttcata aacgcggggt tcggtcccag ggctggcact ctgtcaagtg
     9121 aacgctctat ggtctaaaga tttaaatcga cctactccgg aatattaata gatcatggag
     9181 ataattaaaa tgataaccat ctcgcaaata aataagtatt ttactgtttt cgtaacagtt
     9241 ttgtaataaa aaaacctata aatattccgg attattcata ccgtcccacc atcgggcgcg
     9301 gatccgcaat gacagcatgg tcacatccgc agtttgaaaa aggtagcgca ggtagtgcag
     9361 caggtagcgg tgcaggttgg agccatcctc agtttgagaa acatatgcgt ttatctctcc
     9421 ctcgcctgaa aatgccgcgc ctgccaggat tcagtatcct ggtctggatc tccacggcgc
     9481 taaagggctg ggtgatgggc tcgcgggaaa aagataccga cagcctgatc atgtacgatc
     9541 gcaccttact gtggctgacc ttcggcctcg cggcgattgg ctttatcatg gtgacctcgg
     9601 cgtcaatgcc catagggcaa cgcttaacca acgatccgtt cttcttcgcg aagcgtgatg
     9661 gtgtctatct gattttggcg tttattctgg cgatcattac gctgcgtctg ccgatggagt
     9721 tctggcaacg ctacagtgcc acgatgctgc tcggatctat catcctgctg atgatcgtcc
     9781 tggtagtggg tagctcggtt aaaggggcat cgcgttggat cgatctcggt ttgctgcgta
     9841 tccagcctgc ggagctgaca aaactgtcgc tgttttgcta tatcgccaac tatctggtgc
     9901 gtaaaggcga cgaagtacgt aataacctgc gcggcttcct gaaaccgatg ggcgtgattc
     9961 tggtgttggc agtgttactg ctggcacagc cagaccttgg tacggtggtg gtgttgtttg
    10021 tgactacgct ggcgatgttg ttcctggcgg gagcgaaatt gtggcagttc attgccatta
    10081 tcggtatggg catttcagcg gttgtgttgc tgatactcgc cgaaccgtac cgtatccgcc
    10141 gtgttaccgc attctggaac ccgtgggaag atccctttgg cagcggctat cagttaacgc
    10201 aatcgctgat ggcgtttggt cgcggcgaac tttgggggca aggtttaggt aactcggtac
    10261 aaaaactgga gtatctgccg gaagcgcaca ctgactttat tttcgccatt atcggcgaag
    10321 aactggggta tgtcggtgtg gtgctggcac ttttaatggt attcttcgtc gcttttcgcg
    10381 cgatgtcgat tggccgtaaa gcattagaaa ttgaccaccg tttttccggt tttctcgcct
    10441 gttctattgg catctggttt agcttccagg cgctggttaa cgtaggcgcg gcggcgggga
    10501 tgttaccgac caaaggtctg acattgccgc tgatcagtta cggtggttcg agcttactga
    10561 ttatgtcgac agccatcatg atgctgttgc gtattgatta tgaaacgcgt ctggagaaag
    10621 cgcaggcgtt tgtacgaggt tcacgaggaa gcggcgcatc aggtatgaaa gcagcggcga
    10681 aaacgcagaa accaaaacgt caggaagaac atgccaactt tatcagttgg cgttttgcgt
    10741 tgttatgcgg ctgtattctc ctggcgctgg cttttctgct cggacgcgta gcgtggttac
    10801 aagttatctc cccggatatg ctggtgaaag agggcgacat gcgttctctt cgcgttcagc
    10861 aagtttccac ctcccgcggc atgattactg accgttctgg tcgcccgtta gcggtgagcg
    10921 tgccggtaaa agcgatttgg gctgacccga aagaagtgca tgacgctggc ggtatcagcg
    10981 tcggtgaccg ctggaaggcg ctggctaacg cgctcaatat tccgctggat cagctttcag
    11041 cccgcattaa cgccaacccg aaagggcgct ttatttatct ggcgcgtcag gtgaaccctg
    11101 acatggcgga ctacatcaaa aaactgaaac tgccggggat tcatctgcgt gaagagtctc
    11161 gccgttacta tccgtccggc gaagtgactg ctcacctcat cggctttact aacgtcgata
    11221 gtcaagggat tgagggcgtt gagaagagtt tcgataaatg gcttaccggg cagccgggtg
    11281 agcgcattgt gcgtaaagac cgctatggtc gcgtaattga agatatttct tctactgaca
    11341 gccaggcagc gcacaacctg gcgctgagta ttgatgaacg cctgcaggcg ctggtttatc
    11401 gcgaactgaa caacgcggtg gcctttaaca aggctgaatc tggtagcgcc gtgctggtgg
    11461 atgtcaacac cggtgaagtg ctggcgatgg ctaacagccc gtcatacaac cctaacaatc
    11521 tgagcggcac gccgaaagag gcgatgcgta accgtaccat caccgacgtg tttgaaccgg
    11581 gctcaacggt taaaccgatg gtggtaatga ccgcgttgca acgtggcgtg gtgcgggaaa
    11641 actcggtact caataccatt ccttatcgaa ttaacggcca cgaaatcaaa gacgtggcac
    11701 gctacagcga attaaccctg accggggtat tacagaagtc gagtaacgtc ggtgtttcca
    11761 agctggcgtt agcgatgccg tcctcagcgt tagtagatac ttactcacgt tttggactgg
    11821 gaaaagcgac caatttgggg ttggtcggag aacgcagtgg cttatatcct caaaaacaac
    11881 ggtggtctga catagagagg gccaccttct ctttcggcta cgggctaatg gtaacaccat
    11941 tacagttagc gcgagtctac gcaactatcg gcagctacgg catttatcgc ccactgtcga
    12001 ttaccaaagt tgaccccccg gttcccggtg aacgtgtctt cccggaatcc attgtccgca
    12061 ctgtggtgca catgatggaa agcgtggcgc taccaggcgg cggcggcgtg aaggcggcga
    12121 ttaaaggcta tcgtatcgcc attaaaaccg gtaccgcgaa aaaggtcggg ccggacggtc
    12181 gctacatcaa taaatatatt gcttataccg caggcgttgc gcctgcgagt cagccgcgct
    12241 tcgcgctggt tgttgttatc aacgatccgc aggcgggtaa atactacggc ggcgccgttt
    12301 ccgcgccggt ctttggtgcc atcatgggcg gcgtattgcg taccatgaac atcgagccgg
    12361 atgcgctgac aacgggcgat aaaaatgaat ttgtgattaa tcaaggcgag gggacaggtg
    12421 gcagatcgtg aaagcttgtc gagaagtact agaggatcat aatcagccat accacatttg
    12481 tagaggtttt acttgcttta aaaaacctcc cacacctccc cctgaacctg aaacataaaa
    12541 tgaatgcaat tgttgttgtt aacttgttta ttgcagctta taatggttac aaataaagca
    12601 atagcatcac aaatttcaca aataaagcat ttttttcact gcattctagt tgtggtttgt
    12661 ccaaactcat caatgtatct tatcatgtct ggatctgatc actgcttgag cctagaagat
    12721 ccggctgcta acaaagcccg aaaggaagct gagttggctg ctgccaccgc tgagcaataa
    12781 ctatcataac catttaaata aatctatatc tcaatcgggg ttacgtcgat accccaccga
    12841 gaccccattg ggaccaatac gcccgcgttt cttccttttc cccaccccaa cccccaagtt
    12901 cgggtgaagg cccagggctc gcagccaacg tcggggcggc aagccctgcc atagccacta
    12961 cgggttaatt aaaaactgga tactattgca cgtttcaatc aggagatccg aaccagataa
    13021 gtgaaatcta gttccaaact attttgtcat ttttaatttt cgtattagct tacgacgcta
    13081 cacccagttc ccatctattt tgtcactctt ccctaaataa tccttaaaaa ctccatttcc
    13141 acccctccca gttcccaact attttgtccg cccacagcgg ggcatttttc ttcctgttat
    13201 gtttttaatc aaacatcctg ccaactccat gtgacaaacc gtcatcttcg gctacttt
//
