# Supplementary material for: Cryo-EM structure of the bacterial divisome core complex and antibiotic target FtsWIQBL
Source: Nat Microbiol. Author manuscript; Available in PMC 2023 Jun 2. (PMC7614612; doi:10.1038/s41564-023-01368-0)
Supplement: Plasmid Maps [file EMS174341-supplement-Plasmid_Maps.zip › Plasmid_maps/.sglock/pFE758.gb=jyl-mac-24.lmb.internal=2024]

2023-03-20T13:47:35Z
Lisa Käshammer
